# Supplementary material for: Fractioning and Compared 1H NMR and GC-MS Analyses of Lanolin Acid Components
Source: Molecules. 2023 Feb 8;28(4):1635. doi: 10.3390/molecules28041635 (PMC9964252; doi:10.3390/molecules28041635)
Supplement: Supplementary file 1 [file molecules-28-01635-s001.zip]

Archive with 1 entries (1 files):
- molecules-2161019-supplementary.pdf
